# Supplementary material for: HOXD12 defines an age-related aggressive subtype of oligodendroglioma
Source: Acta Neuropathol. 2024 Sep 11;148(1):41. doi: 10.1007/s00401-024-02802-1 (PMC11390787; doi:10.1007/s00401-024-02802-1)
Supplement: Supplementary file 2 — Supplementary file2 (XLSX 12 kb) [file 401_2024_2802_MOESM2_ESM.xlsx]

## Sheet: Supplemental Table 1
Data type	Dataset	Sample size
Primary Patient Age	TCGA	N=171 (median 45; range 17-75)
	CGGA	N=48 (median 38; range 23-62)
	Capper et al.	N=111 (median 43; range 14-78)
	GLASS	N=33 (median 34; range 21-62)
	Jonsson et al.	N=84 (median 42; range 19-81)
	Oligo Nation	N=34 (median 41; range 19-73)
Patient Overall Survival	TCGA	N=171
	CGGA	N=46
	GLASS	N=31
	Jonsson et al.	N=84
Bulk RNAseq	TCGA	N=169
	CGGA	N=44
	GLASS	N=19 (9 primary, 10 recurrent)
DNA Methylation	TCGA	N=171
	Capper et al.	N=170 (119 primary, 23 recurrent, 28 unknown)
	GLASS	N=23 (10 primary, 13 recurrent)
	EORTC 26951 Phase III trial	N=10
Primary Tumor MRI	TCGA	N=27
Primary Tumor Pathology Reports	TCGA	N=156
snATACseq	Blanco-Carmona et al.	N=7817
	Wang et al.	N=10732
snRNAseq	Blanco-Carmona et al.	N=7817
Tumor WHO Grade	TCGA	N=171 (G2=95, G3=76)
	CGGA	N=48 (G2=40, G3=8)
	Capper et al.	N=80 (G2=30, G3=50)
	GLASS	N=31 (G2=28, G3=3)
	Jonsson et al.	N=84 (G2=51, G3=33)
Patient Sex	TCGA	N=171 (Male=95, Female=76)
	CGGA	N=48 (Male=31, Female=17)
	Capper et al.	N=113 (Male=68, Female=45)
	GLASS	N=31 (Male=20, Female=11)
	Jonsson et al.	N=84 (Male=43, Female=41)
	Oligo Nation	N=34 (Male=22, Female=12)

## Sheet: Supplemental Table 2
Adjuvant theapy	HOXD12 expression positive	HOXD12 expression negative	HOXD12 gene body hypermethylation	HOXD12 gene body hypomethylation
RT + Chemo	9 (35%)	35 (28%)	17 (36%)	27 (26%)
Chemo w or w/o RT	16 (62%)	65 (52%)	28 (58%)	53 (51%)
RT w or w/o Chemo	11 (42%)	54 (44%)	25 (53%_	40 (38%)
Chemo alone	7 (27%)	29 (23%)	10 (21%)	26 (25%)
RT alone	2 (8%)	19 (15%)	8 (17%)	13 (12%)
No RT, No Chemo	8 (31%)	41 (33%)	12 (26%)	38 (37%)
Temozolomide	12 (46%)	43 (34%)	21 (44%)	34 (33%)
PCV (P and/or C and/or V)	2 (8%)	6 (5%)	2 (4%)	6 (6%)
BCNU	1 (4%)	0 (0%)	1 (2%)	0 (0%)
Uncertain	1 (4%)	16 (13%)	4 (8%)	13 (12%)
